# Supplementary material for: Opposing gene regulatory programs governing myofiber development and maturation revealed at single nucleus resolution
Source: Nat Commun. 2023 Jul 19;14:4333. doi: 10.1038/s41467-023-40073-8 (PMC10356771; doi:10.1038/s41467-023-40073-8)
Supplement: Supplementary file 3 — Source Data [file 41467_2023_40073_MOESM3_ESM.xlsx]

## Sheet: Figure 3e
	Figure 3E
		Mymk luc only	MyoG only	Klf5 only	Tead4 only	MyoG Klf5	Klf5 Tead4	MyoG Tead4	MyoG Tead4 Klf5
	Value1	163.5	180.888	279.009	240.909	318.686	560.451	338.084	2178.25
	Value2	122.5	195.612	352.192	212.513	322.381	566.748	259.567	1964.92
	Value3	116	194.56	245.467	219.841	285.432	614.607	278.965	1863.87
	Mean	134	190.353	292.223	224.421	308.833	580.602	292.206	2002.35
	Statistical informations	One way Anova Multiple comparaison
	Number of families	1
	Number of comparisons per family	7
	Alpha	0.05
	Dunnett's multiple comparisons test	Mean Diff.	95.00% CI of diff.	Below threshold?	Summary	Adjusted P Value	A-?
	Mymk luc only vs. MyoG only	-56.35	-208.9 to 96.17	No	ns	0.8055	B	MyoG only
	Mymk luc only vs. Klf5 only	-158.2	-310.7 to -5.703	Yes	*	0.0404	C	Klf5 only
	Mymk luc only vs. Tead4 only	-90.42	-242.9 to 62.10	No	ns	0.3894	D	Tead4 only
	Mymk luc only vs. MyoG Klf5	-174.8	-327.4 to -22.31	Yes	*	0.0215	E	MyoG Klf5
	Mymk luc only vs. Klf5 Tead4	-446.6	-599.1 to -294.1	Yes	****	<0.0001	F	Klf5 Tead4
	Mymk luc only vs. MyoG Tead4	-158.2	-310.7 to -5.686	Yes	*	0.0404	G	MyoG Tead4
	Mymk luc only vs. 3 factors	-1868	-2021 to -1716	Yes	****	<0.0001	H	3 factors
	Test details	Mean 1	Mean 2	Mean Diff.	SE of diff.	n1	n2	q	DF
	Mymk luc only vs. MyoG only	134	190.4	-56.35	52.16	3	3	1.08	16
	Mymk luc only vs. Klf5 only	134	292.2	-158.2	52.16	3	3	3.033	16
	Mymk luc only vs. Tead4 only	134	224.4	-90.42	52.16	3	3	1.733	16
	Mymk luc only vs. MyoG Klf5	134	308.8	-174.8	52.16	3	3	3.352	16
	Mymk luc only vs. Klf5 Tead4	134	580.6	-446.6	52.16	3	3	8.562	16
	Mymk luc only vs. MyoG Tead4	134	292.2	-158.2	52.16	3	3	3.033	16
	Mymk luc only vs. 3 factors	134	2002	-1868	52.16	3	3	35.82	16

## Sheet: Figure 3g
	Figure 3G

## Sheet: Figure 3f
		Figure 3E
			3 factors	MyoG mut	Klf5 mut	Tead4 mut	Mymk luc only
		Value1	2178.25	421.729	548.775	587.158	163.5
		Value2	1964.92	477.12	489.325	668.831	122.5
		Value3	1863.87	477.12	489.325	472.376	116
		Mean	2002.35	458.656	509.142	576.122	134
		Statistical informations	One way Anova Multiple comparaison
		Number of families	1
		Number of comparisons per family	4
		Alpha	0.05
		Dunnett's multiple comparisons test	Mean Diff.	95.00% CI of diff.	Below threshold?	Summary	Adjusted P Value	E-?
		Mymk luc only vs. 3 factors	-1868	-2075 to -1662	Yes	****	<0.0001	A	3 factors
		Mymk luc only vs. MyoG mut	-324.7	-531.4 to -117.9	Yes	**	0.0036	B	MyoG mut
		Mymk luc only vs. Klf5 mut	-375.1	-581.9 to -168.4	Yes	**	0.0013	C	Klf5 mut
		Mymk luc only vs. Tead4 mut	-442.1	-648.9 to -235.4	Yes	***	0.0004	D	Tead4 mut
		Test details	Mean 1	Mean 2	Mean Diff.	SE of diff.	n1	n2	q	DF
		Mymk luc only vs. 3 factors	134	2002	-1868	71.52	3	3	26.12	10
		Mymk luc only vs. MyoG mut	134	458.7	-324.7	71.52	3	3	4.539	10
		Mymk luc only vs. Klf5 mut	134	509.1	-375.1	71.52	3	3	5.245	10
		Mymk luc only vs. Tead4 mut	134	576.1	-442.1	71.52	3	3	6.182	10

## Sheet: Figure 4b
			Figure 4b
					stomach	Heart	Lung	liver	brain	spleen	eye	WAT	Skin	Intestin	sol	tib	Gas
				Value1	7.6478e-05	0.00034388	0.00038643	0.00047467	0.00059142	0.00105775	0.00074279	0.000781	0.0008577	0.00185621	0.0005831	0.00235683	0.00465063
				Value2	6.8754e-05	0.00035338	0.00039514	0.00045285	0.00069248	0.00045664	0.00061876	0.00151265	0.00133025	0.00158593	0.00059013	0.00239585	0.00515306
				Value3	0.00010526	0.00042668	0.00043855	0.0004821	0.00048959	0.00062475	0.00084198	0.00147825	0.00226706	0.00125618	0.0005805	0.00297866	0.00520125
				Mean	8.34973e-05	0.000374647	0.000406707	0.000469873	0.000591163	0.000713047	0.00073451	0.0012573	0.001485	0.00156611	0.000584577	0.00257711	0.00500165
				Statistical informations	One way Anova Multiple comparaison
				Number of families	1
				Number of comparisons per family	78
				Alpha	0.05
				Tukey's multiple comparisons test	Mean Diff.	95.00% CI of diff.	Below threshold?	Summary	Adjusted P Value
				stomach vs. Heart	-0.0002911	-0.001159 to 0.0005767	No	ns	0.9877	A-B
				stomach vs. Lung	-0.0003232	-0.001191 to 0.0005446	No	ns	0.9725	A-C
				stomach vs. liver	-0.0003864	-0.001254 to 0.0004814	No	ns	0.9083	A-D
				stomach vs. brain	-0.0005077	-0.001375 to 0.0003602	No	ns	0.6466	A-E
				stomach vs. spleen	-0.0006295	-0.001497 to 0.0002383	No	ns	0.3387	A-F
				stomach vs. eye	-0.000651	-0.001519 to 0.0002168	No	ns	0.2939	A-G
				stomach vs. WAT	-0.001174	-0.002042 to -0.0003060	Yes	**	0.0023	A-H
				stomach vs. Skin	-0.001402	-0.002269 to -0.0005337	Yes	***	0.0002	A-I
				stomach vs. Intestin	-0.001483	-0.002350 to -0.0006148	Yes	****	<0.0001	A-J
				stomach vs. sol	-0.0005011	-0.001369 to 0.0003667	No	ns	0.6639	A-K
				stomach vs. tib	-0.002494	-0.003361 to -0.001626	Yes	****	<0.0001	A-L
				stomach vs. Gas	-0.004918	-0.005786 to -0.004050	Yes	****	<0.0001	A-M
				Heart vs. Lung	-3.206e-05	-0.0008999 to 0.0008358	No	ns	>0.9999	B-C
				Heart vs. liver	-9.523e-05	-0.0009630 to 0.0007726	No	ns	>0.9999	B-D
				Heart vs. brain	-0.0002165	-0.001084 to 0.0006513	No	ns	0.9991	B-E
				Heart vs. spleen	-0.0003384	-0.001206 to 0.0005294	No	ns	0.9617	B-F
				Heart vs. eye	-0.0003599	-0.001228 to 0.0005080	No	ns	0.9416	B-G
				Heart vs. WAT	-0.0008827	-0.001750 to -1.484e-005	Yes	*	0.0436	B-H
				Heart vs. Skin	-0.00111	-0.001978 to -0.0002425	Yes	**	0.0045	B-I
				Heart vs. Intestin	-0.001191	-0.002059 to -0.0003236	Yes	**	0.0019	B-J
				Heart vs. sol	-0.0002099	-0.001078 to 0.0006579	No	ns	0.9993	B-K
				Heart vs. tib	-0.002202	-0.003070 to -0.001335	Yes	****	<0.0001	B-L
				Heart vs. Gas	-0.004627	-0.005495 to -0.003759	Yes	****	<0.0001	B-M
				Lung vs. liver	-6.317e-05	-0.0009310 to 0.0008047	No	ns	>0.9999	C-D
				Lung vs. brain	-0.0001845	-0.001052 to 0.0006834	No	ns	0.9998	C-E
				Lung vs. spleen	-0.0003063	-0.001174 to 0.0005615	No	ns	0.9817	C-F
				Lung vs. eye	-0.0003278	-0.001196 to 0.0005400	No	ns	0.9695	C-G
				Lung vs. WAT	-0.0008506	-0.001718 to 1.722e-005	No	ns	0.0586	C-H
				Lung vs. Skin	-0.001078	-0.001946 to -0.0002105	Yes	**	0.0063	C-I
				Lung vs. Intestin	-0.001159	-0.002027 to -0.0002916	Yes	**	0.0027	C-J
				Lung vs. sol	-0.0001779	-0.001046 to 0.0006899	No	ns	0.9999	C-K
				Lung vs. tib	-0.00217	-0.003038 to -0.001303	Yes	****	<0.0001	C-L
				Lung vs. Gas	-0.004595	-0.005463 to -0.003727	Yes	****	<0.0001	C-M
				liver vs. brain	-0.0001213	-0.0009891 to 0.0007465	No	ns	>0.9999	D-E
				liver vs. spleen	-0.0002432	-0.001111 to 0.0006246	No	ns	0.9974	D-F
				liver vs. eye	-0.0002646	-0.001132 to 0.0006032	No	ns	0.9945	D-G
				liver vs. WAT	-0.0007874	-0.001655 to 8.039e-005	No	ns	0.1024	D-H
				liver vs. Skin	-0.001015	-0.001883 to -0.0001473	Yes	*	0.012	D-I
				liver vs. Intestin	-0.001096	-0.001964 to -0.0002284	Yes	**	0.0052	D-J
				liver vs. sol	-0.0001147	-0.0009825 to 0.0007531	No	ns	>0.9999	D-K
				liver vs. tib	-0.002107	-0.002975 to -0.001239	Yes	****	<0.0001	D-L
				liver vs. Gas	-0.004532	-0.005400 to -0.003664	Yes	****	<0.0001	D-M
				brain vs. spleen	-0.0001219	-0.0009897 to 0.0007459	No	ns	>0.9999	E-F
				brain vs. eye	-0.0001433	-0.001011 to 0.0007245	No	ns	>0.9999	E-G
				brain vs. WAT	-0.0006661	-0.001534 to 0.0002017	No	ns	0.2648	E-H
				brain vs. Skin	-0.0008938	-0.001762 to -2.602e-005	Yes	*	0.0392	E-I
				brain vs. Intestin	-0.0009749	-0.001843 to -0.0001071	Yes	*	0.0179	E-J
				brain vs. sol	6.587e-06	-0.0008612 to 0.0008744	No	ns	>0.9999	E-K
				brain vs. tib	-0.001986	-0.002854 to -0.001118	Yes	****	<0.0001	E-L
				brain vs. Gas	-0.00441	-0.005278 to -0.003543	Yes	****	<0.0001	E-M
				spleen vs. eye	-2.146e-05	-0.0008893 to 0.0008464	No	ns	>0.9999	F-G
				spleen vs. WAT	-0.0005443	-0.001412 to 0.0003236	No	ns	0.5491	F-H
				spleen vs. Skin	-0.000772	-0.001640 to 9.586e-005	No	ns	0.1167	F-I
				spleen vs. Intestin	-0.0008531	-0.001721 to 1.476e-005	No	ns	0.0573	F-J
				spleen vs. sol	0.0001285	-0.0007393 to 0.0009963	No	ns	>0.9999	F-K
				spleen vs. tib	-0.001864	-0.002732 to -0.0009962	Yes	****	<0.0001	F-L
				spleen vs. Gas	-0.004289	-0.005156 to -0.003421	Yes	****	<0.0001	F-M
				eye vs. WAT	-0.0005228	-0.001391 to 0.0003450	No	ns	0.6064	G-H
				eye vs. Skin	-0.0007505	-0.001618 to 0.0001173	No	ns	0.1394	G-I
				eye vs. Intestin	-0.0008316	-0.001699 to 3.622e-005	No	ns	0.0695	G-J
				eye vs. sol	0.0001499	-0.0007179 to 0.001018	No	ns	>0.9999	G-K
				eye vs. tib	-0.001843	-0.002710 to -0.0009748	Yes	****	<0.0001	G-L
				eye vs. Gas	-0.004267	-0.005135 to -0.003399	Yes	****	<0.0001	G-M
				WAT vs. Skin	-0.0002277	-0.001096 to 0.0006401	No	ns	0.9986	H-I
				WAT vs. Intestin	-0.0003088	-0.001177 to 0.0005590	No	ns	0.9805	H-J
				WAT vs. sol	0.0006727	-0.0001951 to 0.001541	No	ns	0.2527	H-K
				WAT vs. tib	-0.00132	-0.002188 to -0.0004520	Yes	***	0.0005	H-L
				WAT vs. Gas	-0.003744	-0.004612 to -0.002877	Yes	****	<0.0001	H-M
				Skin vs. Intestin	-8.11e-05	-0.0009489 to 0.0007867	No	ns	>0.9999	I-J
				Skin vs. sol	0.0009004	3.261e-005 to 0.001768	Yes	*	0.0368	I-K
				Skin vs. tib	-0.001092	-0.001960 to -0.0002243	Yes	**	0.0055	I-L
				Skin vs. Gas	-0.003517	-0.004384 to -0.002649	Yes	****	<0.0001	I-M
				Intestin vs. sol	0.0009815	0.0001137 to 0.001849	Yes	*	0.0167	J-K
				Intestin vs. tib	-0.001011	-0.001879 to -0.0001432	Yes	*	0.0125	J-L
				Intestin vs. Gas	-0.003436	-0.004303 to -0.002568	Yes	****	<0.0001	J-M
				sol vs. tib	-0.001993	-0.002860 to -0.001125	Yes	****	<0.0001	K-L
				sol vs. Gas	-0.004417	-0.005285 to -0.003549	Yes	****	<0.0001	K-M
				tib vs. Gas	-0.002425	-0.003292 to -0.001557	Yes	****	<0.0001	L-M
				Test details	Mean 1	Mean 2	Mean Diff.	SE of diff.	n1	n2	q	DF
				stomach vs. Heart	8.35e-05	0.0003746	-0.0002911	0.0002388	3	3	1.724	26
				stomach vs. Lung	8.35e-05	0.0004067	-0.0003232	0.0002388	3	3	1.914	26
				stomach vs. liver	8.35e-05	0.0004699	-0.0003864	0.0002388	3	3	2.288	26
				stomach vs. brain	8.35e-05	0.0005912	-0.0005077	0.0002388	3	3	3.006	26
				stomach vs. spleen	8.35e-05	0.000713	-0.0006295	0.0002388	3	3	3.728	26
				stomach vs. eye	8.35e-05	0.0007345	-0.000651	0.0002388	3	3	3.855	26
				stomach vs. WAT	8.35e-05	0.001257	-0.001174	0.0002388	3	3	6.951	26
				stomach vs. Skin	8.35e-05	0.001485	-0.001402	0.0002388	3	3	8.3	26
				stomach vs. Intestin	8.35e-05	0.001566	-0.001483	0.0002388	3	3	8.78	26
				stomach vs. sol	8.35e-05	0.0005846	-0.0005011	0.0002388	3	3	2.967	26
				stomach vs. tib	8.35e-05	0.002577	-0.002494	0.0002388	3	3	14.77	26
				stomach vs. Gas	8.35e-05	0.005002	-0.004918	0.0002388	3	3	29.13	26
				Heart vs. Lung	0.0003746	0.0004067	-3.206e-05	0.0002388	3	3	0.1899	26
				Heart vs. liver	0.0003746	0.0004699	-9.523e-05	0.0002388	3	3	0.5639	26
				Heart vs. brain	0.0003746	0.0005912	-0.0002165	0.0002388	3	3	1.282	26
				Heart vs. spleen	0.0003746	0.000713	-0.0003384	0.0002388	3	3	2.004	26
				Heart vs. eye	0.0003746	0.0007345	-0.0003599	0.0002388	3	3	2.131	26
				Heart vs. WAT	0.0003746	0.001257	-0.0008827	0.0002388	3	3	5.227	26
				Heart vs. Skin	0.0003746	0.001485	-0.00111	0.0002388	3	3	6.576	26
				Heart vs. Intestin	0.0003746	0.001566	-0.001191	0.0002388	3	3	7.056	26
				Heart vs. sol	0.0003746	0.0005846	-0.0002099	0.0002388	3	3	1.243	26
				Heart vs. tib	0.0003746	0.002577	-0.002202	0.0002388	3	3	13.04	26
				Heart vs. Gas	0.0003746	0.005002	-0.004627	0.0002388	3	3	27.4	26
				Lung vs. liver	0.0004067	0.0004699	-6.317e-05	0.0002388	3	3	0.3741	26
				Lung vs. brain	0.0004067	0.0005912	-0.0001845	0.0002388	3	3	1.092	26
				Lung vs. spleen	0.0004067	0.000713	-0.0003063	0.0002388	3	3	1.814	26
				Lung vs. eye	0.0004067	0.0007345	-0.0003278	0.0002388	3	3	1.941	26
				Lung vs. WAT	0.0004067	0.001257	-0.0008506	0.0002388	3	3	5.037	26
				Lung vs. Skin	0.0004067	0.001485	-0.001078	0.0002388	3	3	6.386	26
				Lung vs. Intestin	0.0004067	0.001566	-0.001159	0.0002388	3	3	6.866	26
				Lung vs. sol	0.0004067	0.0005846	-0.0001779	0.0002388	3	3	1.053	26
				Lung vs. tib	0.0004067	0.002577	-0.00217	0.0002388	3	3	12.85	26
				Lung vs. Gas	0.0004067	0.005002	-0.004595	0.0002388	3	3	27.21	26
				liver vs. brain	0.0004699	0.0005912	-0.0001213	0.0002388	3	3	0.7183	26
				liver vs. spleen	0.0004699	0.000713	-0.0002432	0.0002388	3	3	1.44	26
				liver vs. eye	0.0004699	0.0007345	-0.0002646	0.0002388	3	3	1.567	26
				liver vs. WAT	0.0004699	0.001257	-0.0007874	0.0002388	3	3	4.663	26
				liver vs. Skin	0.0004699	0.001485	-0.001015	0.0002388	3	3	6.012	26
				liver vs. Intestin	0.0004699	0.001566	-0.001096	0.0002388	3	3	6.492	26
				liver vs. sol	0.0004699	0.0005846	-0.0001147	0.0002388	3	3	0.6793	26
				liver vs. tib	0.0004699	0.002577	-0.002107	0.0002388	3	3	12.48	26
				liver vs. Gas	0.0004699	0.005002	-0.004532	0.0002388	3	3	26.84	26
				brain vs. spleen	0.0005912	0.000713	-0.0001219	0.0002388	3	3	0.7218	26
				brain vs. eye	0.0005912	0.0007345	-0.0001433	0.0002388	3	3	0.8489	26
				brain vs. WAT	0.0005912	0.001257	-0.0006661	0.0002388	3	3	3.945	26
				brain vs. Skin	0.0005912	0.001485	-0.0008938	0.0002388	3	3	5.293	26
				brain vs. Intestin	0.0005912	0.001566	-0.0009749	0.0002388	3	3	5.774	26
				brain vs. sol	0.0005912	0.0005846	6.587e-06	0.0002388	3	3	0.03901	26
				brain vs. tib	0.0005912	0.002577	-0.001986	0.0002388	3	3	11.76	26
				brain vs. Gas	0.0005912	0.005002	-0.00441	0.0002388	3	3	26.12	26
				spleen vs. eye	0.000713	0.0007345	-2.146e-05	0.0002388	3	3	0.1271	26
				spleen vs. WAT	0.000713	0.001257	-0.0005443	0.0002388	3	3	3.223	26
				spleen vs. Skin	0.000713	0.001485	-0.000772	0.0002388	3	3	4.572	26
				spleen vs. Intestin	0.000713	0.001566	-0.0008531	0.0002388	3	3	5.052	26
				spleen vs. sol	0.000713	0.0005846	0.0001285	0.0002388	3	3	0.7608	26
				spleen vs. tib	0.000713	0.002577	-0.001864	0.0002388	3	3	11.04	26
				spleen vs. Gas	0.000713	0.005002	-0.004289	0.0002388	3	3	25.4	26
				eye vs. WAT	0.0007345	0.001257	-0.0005228	0.0002388	3	3	3.096	26
				eye vs. Skin	0.0007345	0.001485	-0.0007505	0.0002388	3	3	4.444	26
				eye vs. Intestin	0.0007345	0.001566	-0.0008316	0.0002388	3	3	4.925	26
				eye vs. sol	0.0007345	0.0005846	0.0001499	0.0002388	3	3	0.8879	26
				eye vs. tib	0.0007345	0.002577	-0.001843	0.0002388	3	3	10.91	26
				eye vs. Gas	0.0007345	0.005002	-0.004267	0.0002388	3	3	25.27	26
				WAT vs. Skin	0.001257	0.001485	-0.0002277	0.0002388	3	3	1.348	26
				WAT vs. Intestin	0.001257	0.001566	-0.0003088	0.0002388	3	3	1.829	26
				WAT vs. sol	0.001257	0.0005846	0.0006727	0.0002388	3	3	3.984	26
				WAT vs. tib	0.001257	0.002577	-0.00132	0.0002388	3	3	7.816	26
				WAT vs. Gas	0.001257	0.005002	-0.003744	0.0002388	3	3	22.17	26
				Skin vs. Intestin	0.001485	0.001566	-8.11e-05	0.0002388	3	3	0.4803	26
				Skin vs. sol	0.001485	0.0005846	0.0009004	0.0002388	3	3	5.332	26
				Skin vs. tib	0.001485	0.002577	-0.001092	0.0002388	3	3	6.468	26
				Skin vs. Gas	0.001485	0.005002	-0.003517	0.0002388	3	3	20.83	26
				Intestin vs. sol	0.001566	0.0005846	0.0009815	0.0002388	3	3	5.813	26
				Intestin vs. tib	0.001566	0.002577	-0.001011	0.0002388	3	3	5.987	26
				Intestin vs. Gas	0.001566	0.005002	-0.003436	0.0002388	3	3	20.35	26
				sol vs. tib	0.0005846	0.002577	-0.001993	0.0002388	3	3	11.8	26
				sol vs. Gas	0.0005846	0.005002	-0.004417	0.0002388	3	3	26.16	26
				tib vs. Gas	0.002577	0.005002	-0.002425	0.0002388	3	3	14.36	26

## Sheet: Figure 4c
		Figure 4C

## Sheet: Figure 5a
		Figure 5a

## Sheet: Figure 5d
		Figure 5d
			WT	KO
		Value1	0.320844	0.257237
		Value2	0.427068	0.268522
		Value3	0.344474	0.174093
		Mean	0.364128	0.233284
		Statistical informations	Unpaired t test
		Table Analyzed	Col: Entering replicate data
		Column B	KO
		vs.	vs.
		Column A	WT
		Unpaired t test
		P value	0.0406
		P value summary	*
		Significantly different (P < 0.05)?	Yes
		One- or two-tailed P value?	Two-tailed
		t, df	t=2.983, df=4
		How big is the difference?
		Mean of column A	0.3641
		Mean of column B	0.2333
		Difference between means (B - A) ± SEM	-0.1308 ± 0.04386
		95% confidence interval	-0.2526 to -0.009080
		R squared (eta squared)	0.69
		F test to compare variances
		F, DFn, Dfd	1.170, 2, 2
		P value	0.9218
		P value summary	ns
		Significantly different (P < 0.05)?	No
		Data analyzed
		Sample size, column A	3
		Sample size, column B	3

## Sheet: Figure 5g
	Figure 5g
	Myh4 qPCR Values
		WT	KO
	Value 1	0.000316493	2.4904e-06
	Value 2	0.000334742	4.5305e-05
	Value 3	0.000153721	6.5814e-05
	Value 4	0.000282395	8.643e-05
	Value 5	0.000185827	0.00019339
	Value 6	0.000366026
	Mean	0.000273201	7.86859e-05
		Statistical informations	Unpaired t test
		Table Analyzed	Data 1
		Column B	KO
		vs.	vs.
		Column A	WT
		Unpaired t test
		P value	0.0029
		P value summary	**
		Significantly different (P < 0.05)?	Yes
		One- or two-tailed P value?	Two-tailed
		t, df	t=4.052, df=9
		How big is the difference?
		Mean of column A	0.0002732
		Mean of column B	7.869e-05
		Difference between means (B - A) ± SEM	-0.0001945 ± 4.801e-005
		95% confidence interval	-0.0003031 to -8.591e-005
		R squared (eta squared)	0.6459
		F test to compare variances
		F, DFn, Dfd	1.429, 5, 4
		P value	0.7512
		P value summary	ns
		Significantly different (P < 0.05)?	No
		Data analyzed
		Sample size, column A	6
		Sample size, column B	5
	Actn3 qPCR Values
		WT	KO
	Value 1	0.000984631	8.9434e-06
	Value 2	0.000924546	0.00014974
	Value 3	0.000553108	0.00022225
	Value 4	0.000897142	0.00028195
	Value 5	0.000543233	0.00067702
	Value 6	0.000840998
	Mean	0.00079061	0.000267981
		Statistical informations	Unpaired t test
		Table Analyzed	Data 1
		Column B	KO
		vs.	vs.
		Column A	WT
		Unpaired t test
		P value	0.0035
		P value summary	**
		Significantly different (P < 0.05)?	Yes
		One- or two-tailed P value?	Two-tailed
		t, df	t=3.913, df=9
		How big is the difference?
		Mean of column A	0.0007906
		Mean of column B	0.000268
		Difference between means (B - A) ± SEM	-0.0005226 ± 0.0001335
		95% confidence interval	-0.0008247 to -0.0002205
		R squared (eta squared)	0.6299
		F test to compare variances
		F, DFn, Dfd	1.675, 4, 5
		P value	0.5806
		P value summary	ns
		Significantly different (P < 0.05)?	No
		Data analyzed
		Sample size, column A	6
		Sample size, column B	5
	Mybpc2 qPCR Values
		WT	KO
	Value 1	0.000771967	4.1975e-06
	Value 2	0.000475985	0.00011562
	Value 3	0.000329261	9.4007e-05
	Value 4	0.000769727	0.00024748
	Value 5	0.000346308	0.00054889
	Value 6	0.000602539
	Mean	0.000549298	0.000202039
		Statistical informations	Unpaired t test
		Table Analyzed	Data 1
		Column B	KO
		vs.	vs.
		Column A	WT
		Unpaired t test
		P value	0.0206
		P value summary	*
		Significantly different (P < 0.05)?	Yes
		One- or two-tailed P value?	Two-tailed
		t, df	t=2.803, df=9
		How big is the difference?
		Mean of column A	0.0005493
		Mean of column B	0.000202
		Difference between means (B - A) ± SEM	-0.0003473 ± 0.0001239
		95% confidence interval	-0.0006275 to -6.703e-005
		R squared (eta squared)	0.4661
		F test to compare variances
		F, DFn, Dfd	1.152, 4, 5
		P value	0.8591
		P value summary	ns
		Significantly different (P < 0.05)?	No
		Data analyzed
		Sample size, column A	6
		Sample size, column B	5
	Ckm qPCR Values
		WT	KO
	Value 1	0.0142475	0.00011001
	Value 2	0.0165172	0.00637913
	Value 3	0.0117256	0.0102476
	Value 4	0.0147815	0.0110906
	Value 5	0.0116641	0.0138476
	Value 6	0.0140252
	Mean	0.0138269	0.00833499
		Statistical informations	Unpaired t test
		Table Analyzed	Data 1
		Column B	KO
		vs.	vs.
		Column A	WT
		Unpaired t test
		P value	0.0412
		P value summary	*
		Significantly different (P < 0.05)?	Yes
		One- or two-tailed P value?	Two-tailed
		t, df	t=2.381, df=9
		How big is the difference?
		Mean of column A	0.01383
		Mean of column B	0.008335
		Difference between means (B - A) ± SEM	-0.005492 ± 0.002306
		95% confidence interval	-0.01071 to -0.0002743
		R squared (eta squared)	0.3865
		F test to compare variances
		F, DFn, Dfd	8.099, 4, 5
		P value	0.0414
		P value summary	*
		Significantly different (P < 0.05)?	Yes
		Data analyzed
		Sample size, column A	6
		Sample size, column B	5
	Atp2a1 qPCR Values
		WT	KO
	Value 1	0.00684056	4.1992e-06
	Value 2	0.00870115	0.00361743
	Value 3	0.00661781	0.00507254
	Value 4	0.00876844	0.00516958
	Value 5	0.00560845	0.00833335
	Value 6	0.00773927
	Mean	0.00737928	0.00443942
		Statistical informations	Unpaired t test
		Table Analyzed	Data 1
		Column B	KO
		vs.	vs.
		Column A	WT
		Unpaired t test
		P value	0.0563
		P value summary	ns
		Significantly different (P < 0.05)?	No
		One- or two-tailed P value?	Two-tailed
		t, df	t=2.189, df=9
		How big is the difference?
		Mean of column A	0.007379
		Mean of column B	0.004439
		Difference between means (B - A) ± SEM	-0.002940 ± 0.001343
		95% confidence interval	-0.005977 to 9.769e-005
		R squared (eta squared)	0.3475
		F test to compare variances
		F, DFn, Dfd	5.831, 4, 5
		P value	0.0801
		P value summary	ns
		Significantly different (P < 0.05)?	No
		Data analyzed
		Sample size, column A	6
		Sample size, column B	5

## Sheet: Supp 4a
		Supp 4a

## Sheet: Supp 4c
			Supp 4c
				Myogenin qPCR Values
					Scramble 1	Myogenin_sh3
				Value 1	0.0040983	0.000843911
				Value 2	0.00486059	0.000825257
				Value 3	0.003029	0.000898698
				Mean	0.00399596	0.000855955
				Statistical informations	Unpaired t test
				Table Analyzed	Col: Entering replicate data
				Column B	Myog_sh3_1
				vs.	vs.
				Column A	Scramble 1
				Unpaired t test
				P value	0.0041
				P value summary	**
				Significantly different (P < 0.05)?	Yes
				One- or two-tailed P value?	Two-tailed
				t, df	t=5.906, df=4
				How big is the difference?
				Mean of column A	0.003996
				Mean of column B	0.000856
				Difference between means (B - A) ± SEM	-0.003140 ± 0.0005317
				95% confidence interval	-0.004616 to -0.001664
				R squared (eta squared)	0.8971
				F test to compare variances
				F, DFn, Dfd	580.9, 2, 2
				P value	0.0034
				P value summary	**
				Tead4 qPCR Values
					Scramble 1	Myogenin_sh3
				Value 1	0.000441414	0.000145299
				Value 2	0.000664597	0.000144253
				Value 3	0.000814736	0.000135164
				Mean	0.000640249	0.000141572
				Statistical informations	Unpaired t test
				Table Analyzed	Col: Entering replicate data
				Column B	Tead4_sh3_1
				vs.	vs.
				Column A	Scramble 1
				Unpaired t test
				P value	0.0101
				P value summary	*
				Significantly different (P < 0.05)?	Yes
				One- or two-tailed P value?	Two-tailed
				t, df	t=4.596, df=4
				How big is the difference?
				Mean of column A	0.0006402
				Mean of column B	0.0001416
				Difference between means (B - A) ± SEM	-0.0004987 ± 0.0001085
				95% confidence interval	-0.0007999 to -0.0001974
				R squared (eta squared)	0.8408
				F test to compare variances
				F, DFn, Dfd	1136, 2, 2
				P value	0.0018
				P value summary	**
				Significantly different (P < 0.05)?	Yes
				Data analyzed
				Sample size, column A	3
				Sample size, column B	3
				Klf5 qPCR Values
					Scramble 1	Myogenin_sh3
				Value 1	0.00238283	0.00115925
				Value 2	0.00329847	0.000564385
				Value 3	0.00352631	0.000718311
				Mean	0.0030692	0.000813982
				Statistical informations	Unpaired t test
				Table Analyzed	Col: Entering replicate data
				Column B	Klf5_sh3_1
				vs.	vs.
				Column A	Scramble 2
				Unpaired t test
				P value	0.0045
				P value summary	**
				Significantly different (P < 0.05)?	Yes
				One- or two-tailed P value?	Two-tailed
				t, df	t=5.749, df=4
				How big is the difference?
				Mean of column A	0.003069
				Mean of column B	0.000814
				Difference between means (B - A) ± SEM	-0.002255 ± 0.0003923
				95% confidence interval	-0.003344 to -0.001166
				R squared (eta squared)	0.892
				F test to compare variances
				F, DFn, Dfd	3.842, 2, 2
				P value	0.413
				P value summary	ns
				Significantly different (P < 0.05)?	No
				Data analyzed
				Sample size, column A	3
				Sample size, column B	3
				Myomaker qPCR Values
					Scramble 1	Myogenin_sh3	Klf5_sh3	Tead4_sh3
				Value 1	0.00716715	0.00284873	0.00218715	0.00475717
				Value 2	0.00848453	0.00336578	0.00220302	0.00497202
				Value 3	0.00894771	0.00348987	0.0024168	0.00510607
				Mean	0.0081998	0.0032348	0.00226899	0.00494509
				Statistical informations	One-way ANOVA
				Number of families	1
				Number of comparisons per family	6
				Alpha	0.05
				Tukey's multiple comparisons test	Mean Diff.	95.00% CI of diff.	Below threshold?	Summary	Adjusted P Value
				Scramble 1 vs. Myog_sh3_1	0.004965	0.003647 to 0.006283	Yes	****	<0.0001	A-B
				Scramble 1 vs. Klf5_sh3_1	0.005931	0.004613 to 0.007249	Yes	****	<0.0001	A-C
				Scramble 1 vs. Tead4_sh3_1	0.003255	0.001937 to 0.004573	Yes	***	0.0002	A-D
				Myog_sh3_1 vs. Klf5_sh3_1	0.0009658	-0.0003523 to 0.002284	No	ns	0.1662	B-C
				Myog_sh3_1 vs. Tead4_sh3_1	-0.00171	-0.003028 to -0.0003922	Yes	*	0.0135	B-D
				Klf5_sh3_1 vs. Tead4_sh3_1	-0.002676	-0.003994 to -0.001358	Yes	***	0.0009	C-D
				Test details	Mean 1	Mean 2	Mean Diff.	SE of diff.	n1	n2	q	DF
				Scramble 1 vs. Myog_sh3_1	0.0082	0.003235	0.004965	0.0004116	3	3	17.06	8
				Scramble 1 vs. Klf5_sh3_1	0.0082	0.002269	0.005931	0.0004116	3	3	20.38	8
				Scramble 1 vs. Tead4_sh3_1	0.0082	0.004945	0.003255	0.0004116	3	3	11.18	8
				Myog_sh3_1 vs. Klf5_sh3_1	0.003235	0.002269	0.0009658	0.0004116	3	3	3.318	8
				Myog_sh3_1 vs. Tead4_sh3_1	0.003235	0.004945	-0.00171	0.0004116	3	3	5.876	8
				Klf5_sh3_1 vs. Tead4_sh3_1	0.002269	0.004945	-0.002676	0.0004116	3	3	9.195	8
				Col25a1 qPCR Values
					Scramble 1	Myog_sh3_1	Klf5_sh3_1	Tead4_sh3_1
				Value 1	1.96356e-05	3.83569e-06	4.45841e-06	1.20986e-05
				Value 2	2.19155e-05	3.96107e-06	4.21441e-06	9.3579e-06
				Value 3	1.99335e-05	4.28121e-06	5.07584e-06	1.27394e-05
				Mean	2.04949e-05	4.02599e-06	4.58289e-06	1.13986e-05
				Statistical informations	One-way ANOVA
				Number of families	1
				Number of comparisons per family	6
				Alpha	0.05
				Tukey's multiple comparisons test	Mean Diff.	95.00% CI of diff.	Below threshold?	Summary	Adjusted P Value
				Scramble 1 vs. Myog_sh3_1	1.647e-05	1.354e-005 to 1.940e-005	Yes	****	<0.0001	A-B
				Scramble 1 vs. Klf5_sh3_1	1.591e-05	1.299e-005 to 1.884e-005	Yes	****	<0.0001	A-C
				Scramble 1 vs. Tead4_sh3_1	9.096e-06	6.169e-006 to 1.202e-005	Yes	****	<0.0001	A-D
				Myog_sh3_1 vs. Klf5_sh3_1	-5.569e-07	-3.484e-006 to 2.370e-006	No	ns	0.9263	B-C
				Myog_sh3_1 vs. Tead4_sh3_1	-7.373e-06	-1.030e-005 to -4.446e-006	Yes	***	0.0002	B-D
				Klf5_sh3_1 vs. Tead4_sh3_1	-6.816e-06	-9.743e-006 to -3.889e-006	Yes	***	0.0003	C-D
				Test details	Mean 1	Mean 2	Mean Diff.	SE of diff.	n1	n2	q	DF
				Scramble 1 vs. Myog_sh3_1	2.049e-05	4.026e-06	1.647e-05	9.14e-07	3	3	25.48	8
				Scramble 1 vs. Klf5_sh3_1	2.049e-05	4.583e-06	1.591e-05	9.14e-07	3	3	24.62	8
				Scramble 1 vs. Tead4_sh3_1	2.049e-05	1.14e-05	9.096e-06	9.14e-07	3	3	14.08	8
				Myog_sh3_1 vs. Klf5_sh3_1	4.026e-06	4.583e-06	-5.569e-07	9.14e-07	3	3	0.8617	8
				Myog_sh3_1 vs. Tead4_sh3_1	4.026e-06	1.14e-05	-7.373e-06	9.14e-07	3	3	11.41	8
				Klf5_sh3_1 vs. Tead4_sh3_1	4.583e-06	1.14e-05	-6.816e-06	9.14e-07	3	3	10.55	8
				Tnnt2 qPCR Values
					Scramble 1	Myog_sh3_1	Klf5_sh3_1	Tead4_sh3_1
				Value 1	0.00097304	0.000520626	0.000453381	0.00061737
				Value 2	0.00176179	0.000706924	0.000373984	0.000710352
				Value 3	0.0014972	0.000790519	0.000343709	0.000685446
				Mean	0.00141068	0.00067269	0.000390358	0.000671056
				Statistical informations	One-way ANOVA
				Number of families	1
				Number of comparisons per family	6
				Alpha	0.05
				Tukey's multiple comparisons test	Mean Diff.	95.00% CI of diff.	Below threshold?	Summary	Adjusted P Value
				Scramble 1 vs. Myog_sh3_1	0.000738	0.0001745 to 0.001301	Yes	*	0.0129	A-B
				Scramble 1 vs. Klf5_sh3_1	0.00102	0.0004568 to 0.001584	Yes	**	0.0018	A-C
				Scramble 1 vs. Tead4_sh3_1	0.0007396	0.0001762 to 0.001303	Yes	*	0.0127	A-D
				Myog_sh3_1 vs. Klf5_sh3_1	0.0002823	-0.0002811 to 0.0008458	No	ns	0.4277	B-C
				Myog_sh3_1 vs. Tead4_sh3_1	1.634e-06	-0.0005618 to 0.0005651	No	ns	>0.9999	B-D
				Klf5_sh3_1 vs. Tead4_sh3_1	-0.0002807	-0.0008442 to 0.0002828	No	ns	0.4322	C-D
				Test details	Mean 1	Mean 2	Mean Diff.	SE of diff.	n1	n2	q	DF
				Scramble 1 vs. Myog_sh3_1	0.001411	0.0006727	0.000738	0.000176	3	3	5.931	8
				Scramble 1 vs. Klf5_sh3_1	0.001411	0.0003904	0.00102	0.000176	3	3	8.201	8
				Scramble 1 vs. Tead4_sh3_1	0.001411	0.0006711	0.0007396	0.000176	3	3	5.945	8
				Myog_sh3_1 vs. Klf5_sh3_1	0.0006727	0.0003904	0.0002823	0.000176	3	3	2.269	8
				Myog_sh3_1 vs. Tead4_sh3_1	0.0006727	0.0006711	1.634e-06	0.000176	3	3	0.01313	8
				Klf5_sh3_1 vs. Tead4_sh3_1	0.0003904	0.0006711	-0.0002807	0.000176	3	3	2.256	8
				Myomixer qPCR Values
					Scramble 1	Myog_sh3_1	Klf5_sh3_1	Tead4_sh3_1
				Value 1	0.000143349	6.99657e-05	9.75823e-05	6.13114e-05
				Value 2	0.000237059	8.63426e-05	7.48095e-05	8.21682e-05
				Value 3	0.000192634	9.31987e-05	7.06186e-05	8.0214e-05
				Mean	0.000191014	8.3169e-05	8.10035e-05	7.45645e-05
				Statistical informations	One-way ANOVA
				Number of families	1
				Number of comparisons per family	6
				Alpha	0.05
				Tukey's multiple comparisons test	Mean Diff.	95.00% CI of diff.	Below threshold?	Summary	Adjusted P Value
				Scramble 1 vs. Myog_sh3_1	0.0001078	4.013e-005 to 0.0001756	Yes	**	0.0041	A-B
				Scramble 1 vs. Klf5_sh3_1	0.00011	4.229e-005 to 0.0001777	Yes	**	0.0036	A-C
				Scramble 1 vs. Tead4_sh3_1	0.0001164	4.873e-005 to 0.0001842	Yes	**	0.0025	A-D
				Myog_sh3_1 vs. Klf5_sh3_1	2.166e-06	-6.555e-005 to 6.988e-005	No	ns	0.9996	B-C
				Myog_sh3_1 vs. Tead4_sh3_1	8.604e-06	-5.911e-005 to 7.632e-005	No	ns	0.9757	B-D
				Klf5_sh3_1 vs. Tead4_sh3_1	6.439e-06	-6.128e-005 to 7.416e-005	No	ns	0.9895	C-D
				Test details	Mean 1	Mean 2	Mean Diff.	SE of diff.	n1	n2	q	DF
				Scramble 1 vs. Myog_sh3_1	0.000191	8.317e-05	0.0001078	2.115e-05	3	3	7.212	8
				Scramble 1 vs. Klf5_sh3_1	0.000191	8.1e-05	0.00011	2.115e-05	3	3	7.357	8
				Scramble 1 vs. Tead4_sh3_1	0.000191	7.456e-05	0.0001164	2.115e-05	3	3	7.788	8
				Myog_sh3_1 vs. Klf5_sh3_1	8.317e-05	8.1e-05	2.166e-06	2.115e-05	3	3	0.1448	8
				Myog_sh3_1 vs. Tead4_sh3_1	8.317e-05	7.456e-05	8.604e-06	2.115e-05	3	3	0.5754	8
				Klf5_sh3_1 vs. Tead4_sh3_1	8.1e-05	7.456e-05	6.439e-06	2.115e-05	3	3	0.4306	8

[truncated: 3 more sheets: Supp 4f, Supp 5f, Supp 7e]
